# Supplementary material for: “Bottled” spiro-doubly aromatic trinuclear [Pd2Ru]+ complexes
Source: Chem Sci. 2020 Oct 23;12(1):477–86. doi: 10.1039/d0sc04469e (PMC8178750; doi:10.1039/d0sc04469e)
Supplement: SC-012-D0SC04469E-s002 [file SC-012-D0SC04469E-s002.cif]

# Electronic Supplementary Material (ESI) for Chemical Science.
# This journal is © The Royal Society of Chemistry 2020

####################################################################### 
# 
# This file contains crystal structure data downloaded from the 
# Cambridge Structural Database (CSD) hosted by the Cambridge 
# Crystallographic Data Centre (CCDC).
# 
# Full information about CCDC data access policies and citation 
# guidelines are available at http://www.ccdc.cam.ac.uk/access/V1 
# 
# Audit and citation data items may have been added by the CCDC. 
# Please retain this information to preserve the provenance of 
# this file and to allow appropriate attribution of the data. 
# 
#######################################################################

data_am230v-bis_1_
_database_code_depnum_ccdc_archive 'CCDC 2017729'
loop_
_audit_author_name
_audit_author_address
'Giovanni Maestri'
;University of Parma
Italy
;
_audit_update_record             
;
2020-07-20 deposited with the CCDC.	2020-10-19 downloaded from the CCDC.
;
_audit_creation_date             2020-06-15
_audit_creation_method           
;
Olex2 1.2
(compiled 2018.05.29 svn.r3508 for OlexSys, GUI svn.r5506)
;
_shelx_SHELXL_version_number     2014/7
_chemical_name_common            ?
_chemical_name_systematic        
bis(triphenylphosphine)-tris(phenylthiolate)-bispalladium-ruthenium-hexafluoroantimoniate-dichloromethane
_chemical_formula_moiety         
'C64 H59 P2 Pd2 Ru S3, 2(F3 Sb0.5), 0.5(C H Cl3)'
_chemical_formula_sum            'C64.50 H59.50 Cl1.50 F6 P2 Pd2 Ru S3 Sb'
_chemical_formula_weight         1595.53
_chemical_melting_point          ?
loop_
_atom_type_symbol
_atom_type_description
_atom_type_scat_dispersion_real
_atom_type_scat_dispersion_imag
_atom_type_scat_source
C C 0.0030 0.0020 'International Tables Vol C Tables 4.2.6.8 and 6.1.1.4'
H H 0.0000 0.0000 'International Tables Vol C Tables 4.2.6.8 and 6.1.1.4'
Cl Cl 0.1484 0.1585 'International Tables Vol C Tables 4.2.6.8 and 6.1.1.4'
F F 0.0171 0.0103 'International Tables Vol C Tables 4.2.6.8 and 6.1.1.4'
P P 0.1020 0.0940 'International Tables Vol C Tables 4.2.6.8 and 6.1.1.4'
Pd Pd -1.0250 0.9880 'International Tables Vol C Tables 4.2.6.8 and 6.1.1.4'
Ru Ru -1.2890 0.8130 'International Tables Vol C Tables 4.2.6.8 and 6.1.1.4'
S S 0.1210 0.1210 'International Tables Vol C Tables 4.2.6.8 and 6.1.1.4'
Sb Sb -0.5866 1.5461 'International Tables Vol C Tables 4.2.6.8 and 6.1.1.4'

_shelx_space_group_comment       
;
The symmetry employed for this shelxl refinement is uniquely defined
by the following loop, which should always be used as a source of
symmetry information in preference to the above space-group names.
They are only intended as comments.
;
_space_group_crystal_system      triclinic
_space_group_IT_number           2
_space_group_name_H-M_alt        'P -1'
_space_group_name_Hall           '-P 1'
loop_
_space_group_symop_operation_xyz
'x, y, z'
'-x, -y, -z'

_cell_length_a                   11.9921(3)
_cell_length_b                   12.28439(18)
_cell_length_c                   21.7330(5)
_cell_angle_alpha                94.5180(16)
_cell_angle_beta                 91.0356(18)
_cell_angle_gamma                101.5240(16)
_cell_volume                     3125.45(11)
_cell_formula_units_Z            2
_cell_measurement_reflns_used    32551
_cell_measurement_temperature    100
_cell_measurement_theta_max      32.8820
_cell_measurement_theta_min      1.7060
_shelx_estimated_absorpt_T_max   0.867
_shelx_estimated_absorpt_T_min   0.810
_exptl_absorpt_coefficient_mu    1.467
_exptl_absorpt_correction_T_max  1.00000
_exptl_absorpt_correction_T_min  0.69180
_exptl_absorpt_correction_type   multi-scan
_exptl_absorpt_process_details   
;
CrysAlisPro 1.171.38.43 (Rigaku Oxford Diffraction, 2015)
Empirical absorption correction using spherical harmonics,
 implemented in SCALE3 ABSPACK scaling algorithm.
;
_exptl_absorpt_special_details   ?
_exptl_crystal_colour            'clear brown'
_exptl_crystal_colour_lustre     clear
_exptl_crystal_colour_primary    brown
_exptl_crystal_density_diffrn    1.695
_exptl_crystal_density_meas      ?
_exptl_crystal_density_method    ?
_exptl_crystal_description       'rect. Prism'
_exptl_crystal_F_000             1582
_exptl_crystal_preparation       'From dichloromethane solution'
_exptl_crystal_recrystallization_method 
'n-hexane vapour diffusion into dichloromethane solution'
_exptl_crystal_size_max          0.15
_exptl_crystal_size_mid          0.1
_exptl_crystal_size_min          0.1
_exptl_transmission_factor_max   ?
_exptl_transmission_factor_min   ?
_diffrn_reflns_av_R_equivalents  0.0226
_diffrn_reflns_av_unetI/netI     0.0139
_diffrn_reflns_Laue_measured_fraction_full 0.990
_diffrn_reflns_Laue_measured_fraction_max 0.990
_diffrn_reflns_limit_h_max       14
_diffrn_reflns_limit_h_min       -14
_diffrn_reflns_limit_k_max       14
_diffrn_reflns_limit_k_min       -14
_diffrn_reflns_limit_l_max       26
_diffrn_reflns_limit_l_min       -26
_diffrn_reflns_number            76077
_diffrn_reflns_point_group_measured_fraction_full 0.990
_diffrn_reflns_point_group_measured_fraction_max 0.990
_diffrn_reflns_theta_full        24.835
_diffrn_reflns_theta_max         25.264
_diffrn_reflns_theta_min         0.926
_diffrn_ambient_temperature      100
_diffrn_detector                 'Pilatus 2M'
_diffrn_detector_area_resol_mean ?
_diffrn_measured_fraction_theta_full 0.990
_diffrn_measured_fraction_theta_max 0.990
_diffrn_measurement_details      ?
_diffrn_measurement_device       synchrotron
_diffrn_measurement_device_type  
'Huber 4-circles Kappa Goniometer, Pilatus 2M detector'
_diffrn_measurement_method       'Rotating Crystal'
_diffrn_orient_matrix_type       
'CrysAlisPro convention (1999,Acta A55,543-557)'
_diffrn_orient_matrix_UB_11      -0.0477778000
_diffrn_orient_matrix_UB_12      0.0167778000
_diffrn_orient_matrix_UB_13      -0.0120839000
_diffrn_orient_matrix_UB_21      0.0168634000
_diffrn_orient_matrix_UB_22      -0.0123417000
_diffrn_orient_matrix_UB_23      -0.0299851000
_diffrn_orient_matrix_UB_31      -0.0314015000
_diffrn_orient_matrix_UB_32      -0.0545189000
_diffrn_orient_matrix_UB_33      0.0001589000
_diffrn_radiation_monochromator  synchrotron
_diffrn_radiation_probe          x-ray
_diffrn_radiation_type           synchrotron
_diffrn_radiation_wavelength     0.700
_diffrn_source                   'Elettra Synchrotron- XRD1 BL'
_diffrn_standards_number         0
_diffrn_standards_interval_count 0
_diffrn_standards_decay_%        0
_diffrn_special_details          .
_reflns_Friedel_coverage         0.000
_reflns_Friedel_fraction_full    .
_reflns_Friedel_fraction_max     .
_reflns_number_gt                11699
_reflns_number_total             11759
_reflns_odcompleteness_completeness 73.92
_reflns_odcompleteness_iscentric 1
_reflns_odcompleteness_theta     32.73
_reflns_special_details          
;
 Reflections were merged by SHELXL according to the crystal
 class for the calculation of statistics and refinement.
 
 _reflns_Friedel_fraction is defined as the number of unique
 Friedel pairs measured divided by the number that would be
 possible theoretically, ignoring centric projections and
 systematic absences.
;
_reflns_threshold_expression     'I > 2\s(I)'
_computing_cell_refinement       'CrysAlisPro 1.171.38.43 (Rigaku OD, 2015)'
_computing_data_collection       'Elettra XRD1 Data Collection SW'
_computing_data_reduction        'XDS (Kabsch, 2010) -CCP4 (Evans, 2013)'
_computing_molecular_graphics    'Olex2 (Dolomanov et al., 2009)'
_computing_publication_material  'Olex2 (Dolomanov et al., 2009)'
_computing_structure_refinement  'ShelXL (Sheldrick, 2015)'
_computing_structure_solution    'ShelXT (Sheldrick, 2015)'
_refine_diff_density_max         2.046
_refine_diff_density_min         -1.669
_refine_diff_density_rms         0.168
_refine_ls_extinction_coef       .
_refine_ls_extinction_method     none
_refine_ls_goodness_of_fit_ref   1.011
_refine_ls_hydrogen_treatment    constr
_refine_ls_matrix_type           full
_refine_ls_number_parameters     773
_refine_ls_number_reflns         11759
_refine_ls_number_restraints     17
_refine_ls_R_factor_all          0.0541
_refine_ls_R_factor_gt           0.0540
_refine_ls_restrained_S_all      1.013
_refine_ls_shift/su_max          0.001
_refine_ls_shift/su_mean         0.000
_refine_ls_structure_factor_coef Fsqd
_refine_ls_weighting_details     
'w=1/[\s^2^(Fo^2^)+(0.0770P)^2^+55.3382P] where P=(Fo^2^+2Fc^2^)/3'
_refine_ls_weighting_scheme      calc
_refine_ls_wR_factor_gt          0.1658
_refine_ls_wR_factor_ref         0.1659
_refine_special_details          
;
The hexafluoroantimonate molecule was found located in two positions within the 
crystal structure: the first one was disordered in two position and it lied 
on an inversion centre (Sb1). The disordered fluorine were refined with FVAR
restraint (0.35 and 0.65 s.o.f). 

The second hexafluoroantimonate anion (Sb2) was overlaid with a solvent molecule 
and was modelled with 0.5 s.o.f, EADP constraint and DFIX, DANG restraints.

Since dichloromethane modelling lead to unsatisfactory refinement, the disordered
solvent was pinpointed as chloroform (0.5 s.o.f). EADP constraint was applied to 
C1s (overlaid with Sb2). The chloroform hydrogen presented a CH-F interaction 
with hexafluoroantimonate anion.
;
_olex2_refinement_description    
;
1. Fixed Uiso
 At 1.2 times of:
  All C(H) groups
 At 1.5 times of:
  All C(H,H,H) groups
2. Restrained distances
 Sb2-F72
 1.8 with sigma of 0.02
 Sb2-F62
 1.8 with sigma of 0.02
 Sb2-F52
 1.8 with sigma of 0.02
 F62-Sb2
 1.8 with sigma of 0.02
 Sb2-F22
 1.8 with sigma of 0.02
 F52-Sb2
 1.8 with sigma of 0.02
 F42-Sb2
 1.8 with sigma of 0.02
 Sb2-F32
 1.8 with sigma of 0.02
 F11-F3A
 2.6 with sigma of 0.04
 F62-F22
 2.6 with sigma of 0.04
 F52-F22
 2.6 with sigma of 0.04
 F22-F62
 2.6 with sigma of 0.04
 F52-F72
 2.6 with sigma of 0.04
 F62-F52
 2.6 with sigma of 0.04
 F62-F32
 2.6 with sigma of 0.04
 F72-F32
 2.6 with sigma of 0.04
 F32-F62
 2.6 with sigma of 0.04
3. Uiso/Uaniso restraints and constraints
Uanis(C51) = Uanis(C1S)
Uanis(F42) = Uanis(F62) = Uanis(F52) = Uanis(F32) = Uanis(F72) = Uanis(F22)
4. Others
 Sof(F2A)=Sof(F1A)=Sof(F3A)=1-FVAR(1)
 Sof(F11)=Sof(F31)=Sof(F21)=FVAR(1)
 Fixed Sof: Sb2(0.5) F52(0.5) F22(0.5) F32(0.5) F62(0.5) F72(0.5) F42(0.5)
 Cl1S(0.5) Cl3S(0.5) Cl2S(0.5) C1S(0.5) H1S(0.5)
 Fixed X: C1S(0.03852)
 Fixed Y: C1S(0.83004)
 Fixed Z: C1S(0.46616)
5.a Free rotating group:
 Cl3S(Cl2S)
5.b Ternary CH refined with riding coordinates:
 C86(H86), C1S(H1S)
5.c Aromatic/amide H refined with riding coordinates:
 C64(H64), C22(H22), C182(H182), C32(H32), C26(H26), C65(H65), C161(H161),
 C36(H36), C82(H82), C24(H24), C34(H34), C141(H141), C62(H62), C42(H42),
 C81(H81), C142(H142), C181(H181), C172(H172), C151(H151), C52(H52), C63(H63),
 C54(H54), C33(H33), C112(H112), C92(H92), C23(H23), C122(H122), C162(H162),
 C171(H171), C21(H21), C25(H25), C44(H44), C35(H35), C121(H121), C111(H111),
 C102(H102), C55(H55), C56(H56), C91(H91), C61(H61), C152(H152), C66(H66),
 C101(H101), C43(H43), C51(H51), C31(H31), C45(H45), C53(H53), C41(H41)
5.d Idealised Me refined as rotating group:
 C76(H76A,H76B,H76C), C96(H96A,H96B,H96C), C106(H10A,H10B,H10C)
;
_atom_sites_solution_hydrogens   geom
_atom_sites_solution_primary     dual
_atom_sites_solution_secondary   ?
loop_
_atom_site_label
_atom_site_type_symbol
_atom_site_fract_x
_atom_site_fract_y
_atom_site_fract_z
_atom_site_U_iso_or_equiv
_atom_site_adp_type
_atom_site_occupancy
_atom_site_site_symmetry_order
_atom_site_calc_flag
_atom_site_refinement_flags_posn
_atom_site_refinement_flags_adp
_atom_site_refinement_flags_occupancy
_atom_site_disorder_assembly
_atom_site_disorder_group
Pd2 Pd 0.62828(4) 0.48504(4) 0.21859(2) 0.01277(13) Uani 1 1 d . . . . .
Pd1 Pd 0.67885(4) 0.31544(4) 0.28135(2) 0.01372(13) Uani 1 1 d . . . . .
Ru1 Ru 0.84740(4) 0.44492(4) 0.22027(2) 0.01368(13) Uani 1 1 d . . . . .
S2 S 0.73533(13) 0.45873(13) 0.13416(7) 0.0146(3) Uani 1 1 d . . . . .
S3 S 0.79198(14) 0.25253(13) 0.21013(7) 0.0156(3) Uani 1 1 d . . . . .
S1 S 0.60122(14) 0.46225(14) 0.32247(7) 0.0172(3) Uani 1 1 d . . . . .
P2 P 0.49951(14) 0.58488(14) 0.18714(8) 0.0133(3) Uani 1 1 d . . . . .
P1 P 0.57571(14) 0.15731(14) 0.31652(8) 0.0160(3) Uani 1 1 d . . . . .
C12 C 0.4241(6) 0.6412(6) 0.2504(3) 0.0169(13) Uani 1 1 d . . . . .
C132 C 0.3931(5) 0.5067(5) 0.1311(3) 0.0153(13) Uani 1 1 d . . . . .
C14 C 0.6798(6) 0.3314(6) 0.0882(3) 0.0177(13) Uani 1 1 d . . . . .
C64 C 0.7557(6) 0.2734(6) 0.0598(3) 0.0197(14) Uani 1 1 d . . . . .
H64 H 0.8352 0.2970 0.0684 0.024 Uiso 1 1 calc R . . . .
C22 C 0.4909(6) 0.7068(6) 0.2970(3) 0.0184(13) Uani 1 1 d . . . . .
H22 H 0.5715 0.7180 0.2957 0.022 Uiso 1 1 calc R . . . .
C182 C 0.3184(6) 0.4112(6) 0.1479(3) 0.0207(14) Uani 1 1 d . . . . .
H182 H 0.3177 0.3938 0.1898 0.025 Uiso 1 1 calc R . . . .
C32 C 0.4405(6) 0.7569(6) 0.3461(3) 0.0216(14) Uani 1 1 d . . . . .
H32 H 0.4872 0.8032 0.3776 0.026 Uiso 1 1 calc R . . . .
C26 C 1.0110(6) 0.4551(6) 0.2697(4) 0.0234(15) Uani 1 1 d . . . . .
H26 H 1.0439 0.3954 0.2815 0.028 Uiso 1 1 calc R . . . .
C71 C 0.6500(6) 0.0441(6) 0.3275(3) 0.0191(14) Uani 1 1 d . . . . .
C65 C 0.9135(6) 0.1801(6) 0.3047(4) 0.0231(15) Uani 1 1 d . . . . .
H65 H 0.8713 0.2165 0.3333 0.028 Uiso 1 1 calc R . . . .
C161 C 0.2936(6) -0.0033(6) 0.1721(4) 0.0260(16) Uani 1 1 d . . . . .
H161 H 0.2353 -0.0362 0.1423 0.031 Uiso 1 1 calc R . . . .
C72 C 0.5633(6) 0.7114(5) 0.1517(3) 0.0154(13) Uani 1 1 d . . . . .
C11 C 0.5099(6) 0.1810(6) 0.3896(3) 0.0219(14) Uani 1 1 d . . . . .
C36 C 1.0330(5) 0.4931(6) 0.2103(4) 0.0216(15) Uani 1 1 d . . . . .
H36 H 1.0797 0.4588 0.1833 0.026 Uiso 1 1 calc R . . . .
C82 C 0.5072(6) 0.8000(6) 0.1507(3) 0.0185(13) Uani 1 1 d . . . . .
H82 H 0.4327 0.7926 0.1662 0.022 Uiso 1 1 calc R . . . .
C24 C 0.5635(6) 0.2982(6) 0.0744(3) 0.0208(14) Uani 1 1 d . . . . .
H24 H 0.5112 0.3385 0.0931 0.025 Uiso 1 1 calc R . . . .
C34 C 0.5250(6) 0.2063(6) 0.0335(3) 0.0249(15) Uani 1 1 d . . . . .
H34 H 0.4457 0.1835 0.0242 0.030 Uiso 1 1 calc R . . . .
C141 C 0.4480(6) 0.1467(6) 0.2069(3) 0.0208(14) Uani 1 1 d . . . . .
H141 H 0.4954 0.2165 0.2007 0.025 Uiso 1 1 calc R . . . .
C62 C 0.3064(6) 0.6247(6) 0.2531(3) 0.0208(14) Uani 1 1 d . . . . .
H62 H 0.2598 0.5799 0.2211 0.025 Uiso 1 1 calc R . . . .
C13 C 0.4586(7) 0.4284(7) 0.3433(4) 0.0250(15) Uani 1 1 d . . . . .
C42 C 0.3259(7) 0.7403(6) 0.3492(4) 0.0251(15) Uani 1 1 d . . . . .
H42 H 0.2924 0.7739 0.3831 0.030 Uiso 1 1 calc R . . . .
C81 C 0.6812(7) 0.0158(7) 0.3841(4) 0.0269(16) Uani 1 1 d . . . . .
H81 H 0.6566 0.0505 0.4206 0.032 Uiso 1 1 calc R . . . .
C142 C 0.3930(7) 0.5306(6) 0.0695(3) 0.0246(15) Uani 1 1 d . . . . .
H142 H 0.4413 0.5958 0.0572 0.030 Uiso 1 1 calc R . . . .
C16 C 0.9433(6) 0.5015(6) 0.3114(3) 0.0225(15) Uani 1 1 d . . . . .
C46 C 0.9854(6) 0.5820(6) 0.1912(3) 0.0216(15) Uani 1 1 d . . . . .
C181 C 0.3929(6) -0.0091(6) 0.2678(4) 0.0238(15) Uani 1 1 d . . . . .
H181 H 0.4032 -0.0458 0.3038 0.029 Uiso 1 1 calc R . . . .
C172 C 0.2460(6) 0.3420(6) 0.1047(4) 0.0251(15) Uani 1 1 d . . . . .
H172 H 0.1950 0.2786 0.1172 0.030 Uiso 1 1 calc R . . . .
C151 C 0.3623(6) 0.0969(6) 0.1631(3) 0.0236(15) Uani 1 1 d . . . . .
H151 H 0.3517 0.1329 0.1270 0.028 Uiso 1 1 calc R . . . .
C52 C 0.2563(6) 0.6731(7) 0.3023(4) 0.0260(16) Uani 1 1 d . . . . .
H52 H 0.1758 0.6611 0.3042 0.031 Uiso 1 1 calc R . . . .
C76 C 0.9256(8) 0.4665(7) 0.3763(4) 0.0331(18) Uani 1 1 d . . . . .
H76A H 0.8468 0.4666 0.3875 0.050 Uiso 1 1 calc GR . . . .
H76B H 0.9777 0.5189 0.4052 0.050 Uiso 1 1 calc GR . . . .
H76C H 0.9409 0.3914 0.3783 0.050 Uiso 1 1 calc GR . . . .
C15 C 0.8959(6) 0.1858(6) 0.2418(3) 0.0200(14) Uani 1 1 d . . . . .
C63 C 0.4257(8) 0.4742(7) 0.3995(4) 0.0342(18) Uani 1 1 d . . . . .
H63 H 0.4809 0.5241 0.4255 0.041 Uiso 1 1 calc R . . . .
C131 C 0.4633(6) 0.0936(6) 0.2593(3) 0.0187(13) Uani 1 1 d . . . . .
C54 C 0.7157(7) 0.1820(6) 0.0194(4) 0.0261(16) Uani 1 1 d . . . . .
H54 H 0.7681 0.1424 0.0004 0.031 Uiso 1 1 calc R . . . .
C33 C 0.2627(7) 0.3342(7) 0.3245(4) 0.0282(17) Uani 1 1 d . . . . .
H33 H 0.2060 0.2862 0.2985 0.034 Uiso 1 1 calc R . . . .
C112 C 0.7244(7) 0.8240(6) 0.1049(4) 0.0262(16) Uani 1 1 d . . . . .
H112 H 0.7985 0.8322 0.0889 0.031 Uiso 1 1 calc R . . . .
C92 C 0.5585(6) 0.8988(6) 0.1275(3) 0.0214(14) Uani 1 1 d . . . . .
H92 H 0.5190 0.9585 0.1268 0.026 Uiso 1 1 calc R . . . .
C23 C 0.3732(7) 0.3564(7) 0.3061(4) 0.0275(16) Uani 1 1 d . . . . .
H23 H 0.3922 0.3229 0.2678 0.033 Uiso 1 1 calc R . . . .
C86 C 1.0045(7) 0.6288(7) 0.1294(4) 0.0307(18) Uani 1 1 d . . . . .
H86 H 0.9305 0.6432 0.1135 0.037 Uiso 1 1 calc R . . . .
C122 C 0.6725(6) 0.7229(6) 0.1283(4) 0.0239(15) Uani 1 1 d . . . . .
H122 H 0.7116 0.6629 0.1282 0.029 Uiso 1 1 calc R . . . .
C162 C 0.2474(8) 0.3643(7) 0.0439(4) 0.0338(19) Uani 1 1 d . . . . .
H162 H 0.1982 0.3162 0.0141 0.041 Uiso 1 1 calc R . . . .
C171 C 0.3087(6) -0.0574(6) 0.2246(4) 0.0245(15) Uani 1 1 d . . . . .
H171 H 0.2611 -0.1272 0.2306 0.029 Uiso 1 1 calc R . . . .
C21 C 0.5799(7) 0.2446(7) 0.4369(4) 0.0296(17) Uani 1 1 d . . . . .
H21 H 0.6583 0.2713 0.4301 0.035 Uiso 1 1 calc R . . . .
C25 C 0.9560(7) 0.1323(7) 0.1997(4) 0.0323(18) Uani 1 1 d . . . . .
H25 H 0.9433 0.1352 0.1567 0.039 Uiso 1 1 calc R . . . .
C44 C 0.5997(7) 0.1463(6) 0.0057(3) 0.0267(16) Uani 1 1 d . . . . .
H44 H 0.5724 0.0824 -0.0220 0.032 Uiso 1 1 calc R . . . .
C35 C 1.0354(8) 0.0740(8) 0.2207(6) 0.047(3) Uani 1 1 d . . . . .
H35 H 1.0775 0.0377 0.1920 0.057 Uiso 1 1 calc R . . . .
C121 C 0.6849(7) -0.0111(6) 0.2734(4) 0.0254(15) Uani 1 1 d . . . . .
H121 H 0.6635 0.0069 0.2337 0.030 Uiso 1 1 calc R . . . .
C111 C 0.7490(6) -0.0896(6) 0.2787(4) 0.0272(16) Uani 1 1 d . . . . .
H111 H 0.7707 -0.1274 0.2424 0.033 Uiso 1 1 calc R . . . .
C102 C 0.6674(7) 0.9107(6) 0.1052(3) 0.0247(15) Uani 1 1 d . . . . .
H102 H 0.7030 0.9792 0.0901 0.030 Uiso 1 1 calc R . . . .
C55 C 0.9912(7) 0.1224(7) 0.3259(5) 0.0338(19) Uani 1 1 d . . . . .
H55 H 1.0031 0.1187 0.3689 0.041 Uiso 1 1 calc R . . . .
C56 C 0.9129(6) 0.6287(6) 0.2330(4) 0.0248(15) Uani 1 1 d . . . . .
H56 H 0.8802 0.6886 0.2213 0.030 Uiso 1 1 calc R . . . .
C91 C 0.7478(7) -0.0626(7) 0.3885(4) 0.0326(18) Uani 1 1 d . . . . .
H91 H 0.7698 -0.0806 0.4280 0.039 Uiso 1 1 calc R . . . .
C61 C 0.3957(7) 0.1443(8) 0.4001(4) 0.0332(19) Uani 1 1 d . . . . .
H61 H 0.3471 0.1002 0.3686 0.040 Uiso 1 1 calc R . . . .
C152 C 0.3223(8) 0.4590(7) 0.0260(4) 0.0327(18) Uani 1 1 d . . . . .
H152 H 0.3246 0.4741 -0.0162 0.039 Uiso 1 1 calc R . . . .
C66 C 0.8892(6) 0.5878(6) 0.2911(3) 0.0229(15) Uani 1 1 d . . . . .
H66 H 0.8374 0.6171 0.3170 0.028 Uiso 1 1 calc R . . . .
C101 C 0.7832(7) -0.1158(7) 0.3356(4) 0.0320(18) Uani 1 1 d . . . . .
H101 H 0.8301 -0.1691 0.3387 0.038 Uiso 1 1 calc R . . . .
C43 C 0.2328(8) 0.3802(8) 0.3797(5) 0.037(2) Uani 1 1 d . . . . .
H43 H 0.1558 0.3653 0.3918 0.045 Uiso 1 1 calc R . . . .
C51 C 0.3523(9) 0.1716(9) 0.4563(4) 0.042(2) Uani 1 1 d . . . . .
H51 H 0.2734 0.1476 0.4627 0.051 Uiso 1 1 calc R . . . .
C31 C 0.5364(8) 0.2686(8) 0.4928(4) 0.0367(19) Uani 1 1 d . . . . .
H31 H 0.5851 0.3099 0.5252 0.044 Uiso 1 1 calc R . . . .
C45 C 1.0530(8) 0.0687(7) 0.2827(5) 0.040(2) Uani 1 1 d . . . . .
H45 H 1.1072 0.0287 0.2968 0.048 Uiso 1 1 calc R . . . .
C96 C 1.0899(8) 0.7407(8) 0.1387(4) 0.038(2) Uani 1 1 d . . . . .
H96A H 1.0571 0.7938 0.1651 0.057 Uiso 1 1 calc GR . . . .
H96B H 1.1066 0.7703 0.0986 0.057 Uiso 1 1 calc GR . . . .
H96C H 1.1604 0.7294 0.1584 0.057 Uiso 1 1 calc GR . . . .
C53 C 0.3160(9) 0.4486(8) 0.4177(5) 0.042(2) Uani 1 1 d . . . . .
H53 H 0.2966 0.4780 0.4569 0.051 Uiso 1 1 calc R . . . .
C106 C 1.0484(10) 0.5521(9) 0.0810(4) 0.049(3) Uani 1 1 d . . . . .
H10A H 1.1236 0.5412 0.0945 0.074 Uiso 1 1 calc GR . . . .
H10B H 1.0545 0.5859 0.0415 0.074 Uiso 1 1 calc GR . . . .
H10C H 0.9954 0.4798 0.0759 0.074 Uiso 1 1 calc GR . . . .
C41 C 0.4207(8) 0.2326(8) 0.5027(4) 0.037(2) Uani 1 1 d . . . . .
H41 H 0.3900 0.2503 0.5413 0.045 Uiso 1 1 calc R . . . .
Sb1 Sb 1.0000 0.0000 0.0000 0.02376(17) Uani 1 2 d S T P . .
F11 F 1.1582(7) 0.0440(7) 0.0155(5) 0.042(2) Uani 0.644(12) 1 d D . . A 1
F31 F 0.9830(8) 0.1408(7) 0.0323(6) 0.055(3) Uani 0.644(12) 1 d . . . A 1
F21 F 0.9868(9) -0.0513(9) 0.0784(4) 0.059(3) Uani 0.644(12) 1 d . . . A 1
F2A F 0.9040(16) 0.0281(16) 0.0614(8) 0.058(6) Uani 0.356(12) 1 d . . . A 2
F1A F 1.1243(16) 0.0281(14) 0.0557(9) 0.048(5) Uani 0.356(12) 1 d . . . A 2
F3A F 1.0279(12) 0.1523(11) -0.0173(9) 0.044(5) Uani 0.356(12) 1 d D . . A 2
Sb2 Sb 0.04267(12) 0.80747(13) 0.46637(6) 0.0460(3) Uani 0.5 1 d D . . B 1
F52 F 0.1052(17) 0.6897(14) 0.4379(11) 0.119(3) Uani 0.5 1 d D . . B 1
F22 F 0.0499(18) 0.7615(18) 0.5439(7) 0.119(3) Uani 0.5 1 d D . . B 1
F32 F -0.0157(16) 0.9233(15) 0.5001(11) 0.119(3) Uani 0.5 1 d D . . B 1
F62 F 0.1871(11) 0.8870(15) 0.4781(11) 0.119(3) Uani 0.5 1 d D . . B 1
F72 F -0.1002(15) 0.734(2) 0.4505(13) 0.119(3) Uani 0.5 1 d D . . B 1
F42 F 0.049(2) 0.874(2) 0.3954(10) 0.119(3) Uani 0.5 1 d D . . B 1
Cl1S Cl 0.1457(6) 0.7814(8) 0.5048(3) 0.083(2) Uani 0.5 1 d . . . C 2
Cl3S Cl 0.0661(5) 0.8376(8) 0.3863(3) 0.076(3) Uani 0.5 1 d . . . C 2
Cl2S Cl -0.0957(5) 0.7465(7) 0.4777(3) 0.069(2) Uani 0.5 1 d G . . C 2
C1S C 0.0385 0.8300 0.4662 0.042(2) Uani 0.5 1 d . . . C 2
H1S H 0.0382 0.9072 0.4845 0.051 Uiso 0.5 1 calc R . . C 2

loop_
_atom_site_aniso_label
_atom_site_aniso_U_11
_atom_site_aniso_U_22
_atom_site_aniso_U_33
_atom_site_aniso_U_23
_atom_site_aniso_U_13
_atom_site_aniso_U_12
Pd2 0.0115(2) 0.0120(2) 0.0146(2) 0.00142(17) -0.00059(17) 0.00179(18)
Pd1 0.0131(2) 0.0128(2) 0.0153(2) 0.00217(18) 0.00018(18) 0.00222(18)
Ru1 0.0106(2) 0.0133(3) 0.0163(3) 0.00071(19) -0.00161(19) 0.00073(19)
S2 0.0147(7) 0.0140(7) 0.0145(7) 0.0011(6) -0.0003(6) 0.0017(6)
S3 0.0151(7) 0.0143(7) 0.0174(8) 0.0011(6) 0.0002(6) 0.0029(6)
S1 0.0191(8) 0.0173(8) 0.0155(8) 0.0008(6) 0.0017(6) 0.0047(6)
P2 0.0118(7) 0.0129(8) 0.0146(8) 0.0008(6) -0.0006(6) 0.0013(6)
P1 0.0155(8) 0.0145(8) 0.0181(8) 0.0040(6) -0.0001(6) 0.0020(6)
C12 0.019(3) 0.016(3) 0.016(3) 0.005(2) 0.001(3) 0.004(3)
C132 0.015(3) 0.016(3) 0.014(3) -0.002(2) -0.004(2) 0.003(2)
C14 0.023(3) 0.016(3) 0.013(3) -0.001(2) 0.000(3) 0.003(3)
C64 0.020(3) 0.021(3) 0.016(3) -0.002(3) -0.001(3) 0.003(3)
C22 0.015(3) 0.020(3) 0.019(3) 0.001(3) -0.004(3) 0.001(3)
C182 0.018(3) 0.019(3) 0.024(4) 0.004(3) 0.000(3) 0.001(3)
C32 0.028(4) 0.019(3) 0.018(3) 0.001(3) 0.000(3) 0.007(3)
C26 0.011(3) 0.025(4) 0.032(4) 0.004(3) -0.011(3) -0.002(3)
C71 0.016(3) 0.016(3) 0.026(4) 0.006(3) 0.000(3) 0.003(3)
C65 0.020(3) 0.019(3) 0.029(4) 0.000(3) -0.001(3) 0.001(3)
C161 0.020(4) 0.027(4) 0.032(4) -0.009(3) 0.001(3) 0.013(3)
C72 0.017(3) 0.013(3) 0.016(3) 0.001(2) -0.002(2) 0.003(2)
C11 0.027(4) 0.020(3) 0.020(3) 0.007(3) 0.002(3) 0.005(3)
C36 0.006(3) 0.024(4) 0.032(4) -0.001(3) -0.004(3) 0.000(3)
C82 0.022(3) 0.018(3) 0.016(3) -0.003(3) -0.002(3) 0.006(3)
C24 0.023(4) 0.021(4) 0.018(3) 0.000(3) -0.001(3) 0.005(3)
C34 0.022(4) 0.027(4) 0.023(4) 0.001(3) -0.004(3) 0.001(3)
C141 0.022(3) 0.017(3) 0.023(4) -0.001(3) 0.003(3) 0.004(3)
C62 0.012(3) 0.023(4) 0.025(4) -0.001(3) 0.000(3) 0.000(3)
C13 0.026(4) 0.028(4) 0.024(4) 0.007(3) 0.004(3) 0.009(3)
C42 0.032(4) 0.019(4) 0.024(4) 0.002(3) 0.010(3) 0.006(3)
C81 0.028(4) 0.029(4) 0.024(4) 0.007(3) 0.001(3) 0.005(3)
C142 0.031(4) 0.018(3) 0.023(4) 0.004(3) 0.002(3) 0.001(3)
C16 0.020(3) 0.024(4) 0.020(3) -0.001(3) -0.009(3) -0.002(3)
C46 0.013(3) 0.017(3) 0.030(4) 0.002(3) -0.007(3) -0.009(3)
C181 0.021(3) 0.018(3) 0.034(4) 0.004(3) 0.002(3) 0.007(3)
C172 0.024(4) 0.018(4) 0.032(4) -0.001(3) -0.003(3) 0.002(3)
C151 0.021(4) 0.026(4) 0.023(4) 0.000(3) -0.001(3) 0.007(3)
C52 0.013(3) 0.029(4) 0.033(4) 0.000(3) -0.001(3) -0.002(3)
C76 0.040(5) 0.034(4) 0.020(4) 0.001(3) -0.006(3) -0.003(4)
C15 0.014(3) 0.016(3) 0.031(4) 0.004(3) 0.000(3) 0.004(3)
C63 0.039(5) 0.028(4) 0.033(4) -0.007(3) 0.005(4) 0.004(4)
C131 0.013(3) 0.022(3) 0.022(3) 0.001(3) 0.001(3) 0.006(3)
C54 0.034(4) 0.020(4) 0.026(4) 0.000(3) -0.002(3) 0.010(3)
C33 0.023(4) 0.024(4) 0.037(4) 0.008(3) -0.010(3) -0.001(3)
C112 0.024(4) 0.023(4) 0.032(4) 0.007(3) 0.010(3) 0.003(3)
C92 0.028(4) 0.016(3) 0.020(3) 0.002(3) -0.002(3) 0.005(3)
C23 0.027(4) 0.028(4) 0.029(4) 0.005(3) 0.000(3) 0.006(3)
C86 0.026(4) 0.034(4) 0.028(4) 0.008(3) -0.005(3) -0.007(3)
C122 0.022(4) 0.019(4) 0.030(4) 0.004(3) 0.007(3) 0.002(3)
C162 0.037(5) 0.024(4) 0.035(4) -0.003(3) -0.017(4) -0.003(3)
C171 0.018(3) 0.015(3) 0.038(4) -0.005(3) -0.001(3) 0.000(3)
C21 0.027(4) 0.031(4) 0.027(4) 0.004(3) 0.007(3) -0.003(3)
C25 0.030(4) 0.030(4) 0.038(5) 0.001(3) 0.007(3) 0.010(3)
C44 0.039(4) 0.022(4) 0.018(3) -0.003(3) -0.004(3) 0.004(3)
C35 0.030(5) 0.038(5) 0.077(8) -0.002(5) 0.009(5) 0.018(4)
C121 0.028(4) 0.022(4) 0.025(4) 0.001(3) -0.005(3) 0.002(3)
C111 0.023(4) 0.018(4) 0.038(4) -0.003(3) -0.006(3) 0.001(3)
C102 0.030(4) 0.017(3) 0.025(4) 0.004(3) -0.001(3) -0.001(3)
C55 0.025(4) 0.020(4) 0.054(5) 0.009(4) -0.017(4) -0.001(3)
C56 0.020(3) 0.016(3) 0.035(4) 0.002(3) -0.008(3) -0.002(3)
C91 0.034(4) 0.030(4) 0.035(4) 0.011(3) -0.007(3) 0.006(3)
C61 0.020(4) 0.052(5) 0.026(4) 0.011(4) -0.004(3) 0.001(4)
C152 0.040(5) 0.034(4) 0.020(4) 0.003(3) -0.010(3) -0.001(4)
C66 0.020(3) 0.018(3) 0.028(4) -0.008(3) -0.003(3) 0.000(3)
C101 0.021(4) 0.022(4) 0.053(5) 0.004(4) -0.003(3) 0.005(3)
C43 0.029(4) 0.038(5) 0.049(5) 0.015(4) 0.012(4) 0.011(4)
C51 0.042(5) 0.061(6) 0.030(4) 0.025(4) 0.007(4) 0.017(4)
C31 0.044(5) 0.039(5) 0.026(4) 0.000(4) 0.002(4) 0.006(4)
C45 0.029(4) 0.029(4) 0.066(6) 0.004(4) -0.009(4) 0.014(4)
C96 0.034(5) 0.035(5) 0.039(5) 0.014(4) 0.000(4) -0.009(4)
C53 0.045(5) 0.042(5) 0.039(5) -0.005(4) 0.015(4) 0.007(4)
C106 0.058(6) 0.050(6) 0.028(5) 0.003(4) 0.005(4) -0.016(5)
C41 0.037(5) 0.051(5) 0.026(4) 0.007(4) 0.011(4) 0.011(4)
Sb1 0.0201(3) 0.0241(4) 0.0279(4) 0.0058(3) 0.0066(3) 0.0045(3)
F11 0.026(4) 0.043(5) 0.056(6) 0.002(4) 0.005(4) 0.005(3)
F31 0.045(5) 0.031(5) 0.091(8) -0.016(5) -0.011(5) 0.020(4)
F21 0.055(6) 0.076(7) 0.039(5) 0.021(5) 0.003(4) -0.010(5)
F2A 0.057(11) 0.061(11) 0.054(11) 0.011(8) 0.035(9) 0.001(9)
F1A 0.047(10) 0.048(10) 0.046(11) 0.004(8) -0.028(9) 0.001(8)
F3A 0.033(8) 0.020(7) 0.079(13) 0.015(7) 0.012(8) -0.004(6)
Sb2 0.0445(8) 0.0525(8) 0.0362(7) -0.0146(6) -0.0038(6) 0.0056(6)
F52 0.100(7) 0.116(7) 0.143(9) -0.003(6) 0.034(6) 0.032(6)
F22 0.100(7) 0.116(7) 0.143(9) -0.003(6) 0.034(6) 0.032(6)
F32 0.100(7) 0.116(7) 0.143(9) -0.003(6) 0.034(6) 0.032(6)
F62 0.100(7) 0.116(7) 0.143(9) -0.003(6) 0.034(6) 0.032(6)
F72 0.100(7) 0.116(7) 0.143(9) -0.003(6) 0.034(6) 0.032(6)
F42 0.100(7) 0.116(7) 0.143(9) -0.003(6) 0.034(6) 0.032(6)
Cl1S 0.059(4) 0.158(8) 0.040(3) 0.007(4) -0.015(3) 0.042(4)
Cl3S 0.056(4) 0.144(8) 0.047(3) 0.023(4) 0.008(3) 0.062(4)
Cl2S 0.049(3) 0.077(4) 0.088(5) 0.025(4) 0.020(3) 0.023(3)
C1S 0.042(5) 0.061(6) 0.030(4) 0.025(4) 0.007(4) 0.017(4)

_geom_special_details            
;
 All esds (except the esd in the dihedral angle between two l.s. planes)
 are estimated using the full covariance matrix.  The cell esds are taken
 into account individually in the estimation of esds in distances, angles
 and torsion angles; correlations between esds in cell parameters are only
 used when they are defined by crystal symmetry.  An approximate (isotropic)
 treatment of cell esds is used for estimating esds involving l.s. planes.
;
loop_
_geom_bond_atom_site_label_1
_geom_bond_atom_site_label_2
_geom_bond_distance
_geom_bond_site_symmetry_2
_geom_bond_publ_flag
Pd2 Pd1 2.7372(7) . ?
Pd2 Ru1 2.7687(7) . ?
Pd2 S2 2.2971(16) . ?
Pd2 S1 2.3174(17) . ?
Pd2 P2 2.2818(17) . ?
Pd1 Ru1 2.7428(7) . ?
Pd1 S3 2.2672(17) . ?
Pd1 S1 2.3161(17) . ?
Pd1 P1 2.2794(17) . ?
Ru1 S2 2.3210(16) . ?
Ru1 S3 2.3154(17) . ?
Ru1 C26 2.196(7) . ?
Ru1 C36 2.205(7) . ?
Ru1 C16 2.260(7) . ?
Ru1 C46 2.251(7) . ?
Ru1 C56 2.231(7) . ?
Ru1 C66 2.212(7) . ?
S2 C14 1.790(7) . ?
S3 C15 1.779(7) . ?
S1 C13 1.755(8) . ?
P2 C12 1.825(7) . ?
P2 C132 1.817(7) . ?
P2 C72 1.825(7) . ?
P1 C71 1.823(7) . ?
P1 C11 1.815(7) . ?
P1 C131 1.827(7) . ?
C12 C22 1.378(10) . ?
C12 C62 1.389(10) . ?
C132 C182 1.404(10) . ?
C132 C142 1.394(10) . ?
C14 C64 1.388(10) . ?
C14 C24 1.393(10) . ?
C64 C54 1.369(10) . ?
C22 C32 1.397(10) . ?
C182 C172 1.382(10) . ?
C32 C42 1.352(11) . ?
C26 C36 1.418(11) . ?
C26 C16 1.391(11) . ?
C71 C81 1.370(10) . ?
C71 C121 1.423(11) . ?
C65 C15 1.387(11) . ?
C65 C55 1.372(11) . ?
C161 C151 1.367(11) . ?
C161 C171 1.392(12) . ?
C72 C82 1.390(9) . ?
C72 C122 1.399(10) . ?
C11 C21 1.397(11) . ?
C11 C61 1.383(11) . ?
C36 C46 1.416(10) . ?
C82 C92 1.384(10) . ?
C24 C34 1.377(10) . ?
C34 C44 1.387(11) . ?
C141 C151 1.400(10) . ?
C141 C131 1.383(10) . ?
C62 C52 1.386(11) . ?
C13 C63 1.400(11) . ?
C13 C23 1.408(11) . ?
C42 C52 1.407(11) . ?
C81 C91 1.375(12) . ?
C142 C152 1.388(11) . ?
C16 C76 1.514(10) . ?
C16 C66 1.441(11) . ?
C46 C86 1.505(11) . ?
C46 C56 1.434(11) . ?
C181 C131 1.398(10) . ?
C181 C171 1.376(11) . ?
C172 C162 1.370(12) . ?
C15 C25 1.382(11) . ?
C63 C53 1.364(13) . ?
C54 C44 1.392(12) . ?
C33 C23 1.372(11) . ?
C33 C43 1.372(13) . ?
C112 C122 1.411(10) . ?
C112 C102 1.375(11) . ?
C92 C102 1.385(11) . ?
C86 C96 1.538(11) . ?
C86 C106 1.529(14) . ?
C162 C152 1.406(12) . ?
C21 C31 1.366(12) . ?
C25 C35 1.391(13) . ?
C35 C45 1.369(16) . ?
C121 C111 1.359(11) . ?
C111 C101 1.377(12) . ?
C55 C45 1.409(14) . ?
C56 C66 1.409(11) . ?
C91 C101 1.393(13) . ?
C61 C51 1.380(13) . ?
C43 C53 1.381(14) . ?
C51 C41 1.363(14) . ?
C31 C41 1.396(13) . ?
Sb1 F11 1.883(8) . ?
Sb1 F11 1.883(8) 2_755 ?
Sb1 F31 1.865(8) . ?
Sb1 F31 1.865(8) 2_755 ?
Sb1 F21 1.861(9) . ?
Sb1 F21 1.861(9) 2_755 ?
Sb1 F2A 1.835(16) . ?
Sb1 F2A 1.835(16) 2_755 ?
Sb1 F1A 1.862(14) 2_755 ?
Sb1 F1A 1.862(14) . ?
Sb1 F3A 1.902(13) 2_755 ?
Sb1 F3A 1.902(13) . ?
Sb2 F52 1.830(12) . ?
Sb2 F22 1.824(15) . ?
Sb2 F32 1.818(14) . ?
Sb2 F62 1.813(12) . ?
Sb2 F72 1.783(16) . ?
Sb2 F42 1.799(17) . ?
Cl1S C1S 1.750(6) . ?
Cl3S C1S 1.778(5) . ?
Cl2S C1S 1.761(6) . ?

loop_
_geom_angle_atom_site_label_1
_geom_angle_atom_site_label_2
_geom_angle_atom_site_label_3
_geom_angle
_geom_angle_site_symmetry_1
_geom_angle_site_symmetry_3
_geom_angle_publ_flag
Pd1 Pd2 Ru1 59.754(18) . . ?
S2 Pd2 Pd1 96.90(4) . . ?
S2 Pd2 Ru1 53.56(4) . . ?
S2 Pd2 S1 146.98(6) . . ?
S1 Pd2 Pd1 53.77(4) . . ?
S1 Pd2 Ru1 94.79(5) . . ?
P2 Pd2 Pd1 150.09(5) . . ?
P2 Pd2 Ru1 150.15(5) . . ?
P2 Pd2 S2 105.66(6) . . ?
P2 Pd2 S1 107.23(6) . . ?
Pd2 Pd1 Ru1 60.694(18) . . ?
S3 Pd1 Pd2 97.33(4) . . ?
S3 Pd1 Ru1 54.05(4) . . ?
S3 Pd1 S1 147.85(6) . . ?
S3 Pd1 P1 104.21(6) . . ?
S1 Pd1 Pd2 53.81(4) . . ?
S1 Pd1 Ru1 95.51(5) . . ?
P1 Pd1 Pd2 135.06(5) . . ?
P1 Pd1 Ru1 157.68(5) . . ?
P1 Pd1 S1 106.77(6) . . ?
Pd1 Ru1 Pd2 59.553(17) . . ?
S2 Ru1 Pd2 52.77(4) . . ?
S2 Ru1 Pd1 96.18(4) . . ?
S3 Ru1 Pd2 95.32(4) . . ?
S3 Ru1 Pd1 52.43(4) . . ?
S3 Ru1 S2 90.86(6) . . ?
C26 Ru1 Pd2 149.7(2) . . ?
C26 Ru1 Pd1 108.9(2) . . ?
C26 Ru1 S2 153.5(2) . . ?
C26 Ru1 S3 97.6(2) . . ?
C26 Ru1 C36 37.6(3) . . ?
C26 Ru1 C16 36.4(3) . . ?
C26 Ru1 C46 67.0(3) . . ?
C26 Ru1 C56 78.2(3) . . ?
C26 Ru1 C66 66.6(3) . . ?
C36 Ru1 Pd2 153.4(2) . . ?
C36 Ru1 Pd1 144.6(2) . . ?
C36 Ru1 S2 116.0(2) . . ?
C36 Ru1 S3 109.7(2) . . ?
C36 Ru1 C16 67.1(3) . . ?
C36 Ru1 C46 37.0(3) . . ?
C36 Ru1 C56 66.7(3) . . ?
C36 Ru1 C66 79.6(3) . . ?
C16 Ru1 Pd2 113.3(2) . . ?
C16 Ru1 Pd1 89.39(19) . . ?
C16 Ru1 S2 156.8(2) . . ?
C16 Ru1 S3 110.1(2) . . ?
C46 Ru1 Pd2 116.44(19) . . ?
C46 Ru1 Pd1 165.4(2) . . ?
C46 Ru1 S2 90.70(18) . . ?
C46 Ru1 S3 140.6(2) . . ?
C46 Ru1 C16 79.4(3) . . ?
C56 Ru1 Pd2 88.6(2) . . ?
C56 Ru1 Pd1 129.1(2) . . ?
C56 Ru1 S2 92.8(2) . . ?
C56 Ru1 S3 175.8(2) . . ?
C56 Ru1 C16 66.7(3) . . ?
C56 Ru1 C46 37.3(3) . . ?
C66 Ru1 Pd2 86.42(19) . . ?
C66 Ru1 Pd1 97.9(2) . . ?
C66 Ru1 S2 119.3(2) . . ?
C66 Ru1 S3 141.5(2) . . ?
C66 Ru1 C16 37.6(3) . . ?
C66 Ru1 C46 67.5(3) . . ?
C66 Ru1 C56 37.0(3) . . ?
Pd2 S2 Ru1 73.67(5) . . ?
C14 S2 Pd2 112.8(2) . . ?
C14 S2 Ru1 116.3(2) . . ?
Pd1 S3 Ru1 73.52(5) . . ?
C15 S3 Pd1 113.8(3) . . ?
C15 S3 Ru1 112.3(2) . . ?
Pd1 S1 Pd2 72.42(5) . . ?
C13 S1 Pd2 115.2(3) . . ?
C13 S1 Pd1 116.1(3) . . ?
C12 P2 Pd2 113.6(2) . . ?
C132 P2 Pd2 113.6(2) . . ?
C132 P2 C12 107.5(3) . . ?
C132 P2 C72 105.7(3) . . ?
C72 P2 Pd2 114.0(2) . . ?
C72 P2 C12 101.4(3) . . ?
C71 P1 Pd1 117.2(2) . . ?
C71 P1 C131 102.8(3) . . ?
C11 P1 Pd1 113.7(2) . . ?
C11 P1 C71 104.9(3) . . ?
C11 P1 C131 108.2(3) . . ?
C131 P1 Pd1 109.2(2) . . ?
C22 C12 P2 116.3(5) . . ?
C22 C12 C62 119.3(6) . . ?
C62 C12 P2 124.4(5) . . ?
C182 C132 P2 119.5(5) . . ?
C142 C132 P2 121.4(5) . . ?
C142 C132 C182 118.5(6) . . ?
C64 C14 S2 118.6(5) . . ?
C64 C14 C24 120.0(6) . . ?
C24 C14 S2 120.8(5) . . ?
C54 C64 C14 119.9(7) . . ?
C12 C22 C32 120.3(7) . . ?
C172 C182 C132 121.2(7) . . ?
C42 C32 C22 120.7(7) . . ?
C36 C26 Ru1 71.6(4) . . ?
C16 C26 Ru1 74.3(4) . . ?
C16 C26 C36 122.9(7) . . ?
C81 C71 P1 124.0(6) . . ?
C81 C71 C121 119.0(7) . . ?
C121 C71 P1 116.8(5) . . ?
C55 C65 C15 120.7(8) . . ?
C151 C161 C171 120.5(7) . . ?
C82 C72 P2 120.7(5) . . ?
C82 C72 C122 119.0(6) . . ?
C122 C72 P2 120.1(5) . . ?
C21 C11 P1 116.7(6) . . ?
C61 C11 P1 124.2(6) . . ?
C61 C11 C21 119.0(7) . . ?
C26 C36 Ru1 70.9(4) . . ?
C46 C36 Ru1 73.2(4) . . ?
C46 C36 C26 120.0(7) . . ?
C92 C82 C72 120.9(7) . . ?
C34 C24 C14 119.2(7) . . ?
C24 C34 C44 121.4(7) . . ?
C131 C141 C151 119.6(7) . . ?
C52 C62 C12 120.4(7) . . ?
C63 C13 S1 119.6(6) . . ?
C63 C13 C23 117.1(7) . . ?
C23 C13 S1 123.2(6) . . ?
C32 C42 C52 119.9(7) . . ?
C71 C81 C91 120.4(8) . . ?
C152 C142 C132 120.0(7) . . ?
C26 C16 Ru1 69.3(4) . . ?
C26 C16 C76 123.2(7) . . ?
C26 C16 C66 117.5(7) . . ?
C76 C16 Ru1 133.4(5) . . ?
C66 C16 Ru1 69.4(4) . . ?
C66 C16 C76 119.3(7) . . ?
C36 C46 Ru1 69.7(4) . . ?
C36 C46 C86 124.0(7) . . ?
C36 C46 C56 117.7(7) . . ?
C86 C46 Ru1 130.0(5) . . ?
C56 C46 Ru1 70.6(4) . . ?
C56 C46 C86 118.2(7) . . ?
C171 C181 C131 120.5(7) . . ?
C162 C172 C182 120.3(7) . . ?
C161 C151 C141 120.3(7) . . ?
C62 C52 C42 119.4(7) . . ?
C65 C15 S3 123.8(6) . . ?
C25 C15 S3 116.0(6) . . ?
C25 C15 C65 120.1(7) . . ?
C53 C63 C13 121.3(8) . . ?
C141 C131 P1 119.9(5) . . ?
C141 C131 C181 119.6(7) . . ?
C181 C131 P1 120.5(6) . . ?
C64 C54 C44 121.1(7) . . ?
C23 C33 C43 121.1(8) . . ?
C102 C112 C122 119.9(7) . . ?
C82 C92 C102 120.0(7) . . ?
C33 C23 C13 120.6(8) . . ?
C46 C86 C96 108.4(6) . . ?
C46 C86 C106 114.1(7) . . ?
C106 C86 C96 109.2(7) . . ?
C72 C122 C112 119.8(7) . . ?
C172 C162 C152 119.3(7) . . ?
C181 C171 C161 119.6(7) . . ?
C31 C21 C11 120.4(8) . . ?
C15 C25 C35 119.6(9) . . ?
C34 C44 C54 118.4(7) . . ?
C45 C35 C25 120.3(9) . . ?
C111 C121 C71 119.6(7) . . ?
C121 C111 C101 121.5(8) . . ?
C112 C102 C92 120.4(7) . . ?
C65 C55 C45 118.9(8) . . ?
C46 C56 Ru1 72.1(4) . . ?
C66 C56 Ru1 70.8(4) . . ?
C66 C56 C46 121.5(7) . . ?
C81 C91 C101 120.8(8) . . ?
C51 C61 C11 119.9(8) . . ?
C142 C152 C162 120.6(7) . . ?
C16 C66 Ru1 73.0(4) . . ?
C56 C66 Ru1 72.2(4) . . ?
C56 C66 C16 120.2(7) . . ?
C111 C101 C91 118.7(7) . . ?
C33 C43 C53 119.2(8) . . ?
C41 C51 C61 121.2(9) . . ?
C21 C31 C41 120.2(8) . . ?
C35 C45 C55 120.4(8) . . ?
C63 C53 C43 120.7(8) . . ?
C51 C41 C31 119.2(8) . . ?
F11 Sb1 F11 180.00(15) . 2_755 ?
F31 Sb1 F11 89.1(4) 2_755 2_755 ?
F31 Sb1 F11 90.9(4) 2_755 . ?
F31 Sb1 F11 89.1(4) . . ?
F31 Sb1 F11 90.9(4) . 2_755 ?
F31 Sb1 F31 180.0 . 2_755 ?
F21 Sb1 F11 91.3(5) . 2_755 ?
F21 Sb1 F11 91.3(5) 2_755 . ?
F21 Sb1 F11 88.7(5) . . ?
F21 Sb1 F11 88.7(5) 2_755 2_755 ?
F21 Sb1 F31 89.6(5) . 2_755 ?
F21 Sb1 F31 90.4(5) . . ?
F21 Sb1 F31 89.6(5) 2_755 . ?
F21 Sb1 F31 90.4(5) 2_755 2_755 ?
F21 Sb1 F21 180.0 . 2_755 ?
F2A Sb1 F2A 180.0 . 2_755 ?
F2A Sb1 F1A 88.6(10) 2_755 . ?
F2A Sb1 F1A 91.4(10) . . ?
F2A Sb1 F1A 88.6(10) . 2_755 ?
F2A Sb1 F1A 91.4(10) 2_755 2_755 ?
F2A Sb1 F3A 89.4(8) 2_755 . ?
F2A Sb1 F3A 89.4(8) . 2_755 ?
F2A Sb1 F3A 90.6(8) . . ?
F2A Sb1 F3A 90.6(8) 2_755 2_755 ?
F1A Sb1 F1A 180.0 2_755 . ?
F1A Sb1 F3A 89.1(7) . 2_755 ?
F1A Sb1 F3A 90.9(7) . . ?
F1A Sb1 F3A 90.9(7) 2_755 2_755 ?
F1A Sb1 F3A 89.1(7) 2_755 . ?
F3A Sb1 F3A 180.0 . 2_755 ?
F22 Sb2 F52 88.4(9) . . ?
F32 Sb2 F52 175.9(11) . . ?
F32 Sb2 F22 87.7(10) . . ?
F62 Sb2 F52 87.0(8) . . ?
F62 Sb2 F22 89.4(9) . . ?
F62 Sb2 F32 91.7(8) . . ?
F72 Sb2 F52 94.0(10) . . ?
F72 Sb2 F22 94.3(12) . . ?
F72 Sb2 F32 87.6(9) . . ?
F72 Sb2 F62 176.2(13) . . ?
F72 Sb2 F42 93.3(14) . . ?
F42 Sb2 F52 96.7(11) . . ?
F42 Sb2 F22 170.5(12) . . ?
F42 Sb2 F32 86.9(11) . . ?
F42 Sb2 F62 83.0(12) . . ?
Cl1S C1S Cl3S 111.2(3) . . ?
Cl1S C1S Cl2S 110.5(4) . . ?
Cl2S C1S Cl3S 111.7(3) . . ?

_shelx_res_file                  
;
    am230v-bis_1_.res created by SHELXL-2014/7

TITL am230v-bis_1__a.res in P-1
REM Old TITL AM230V-bis_1_ in P-1
REM SHELXT solution in P-1
REM R1 0.239, Rweak 0.025, Alpha 0.141, Orientation as input
REM Formula found by SHELXT: C140 N8 O16 I7
CELL 0.7 11.992119 12.284386 21.733014 94.518 91.0356 101.524
ZERR 2 0.000266 0.000177 0.000492 0.0016 0.0018 0.0016
LATT 1
SFAC C H Cl F P Pd Ru S Sb
DISP C 0.003 0.002 11.182
DISP P 0.102 0.094 394.083
DISP Pd -1.025 0.988 4199.213
DISP Ru -1.289 0.813 3508.431
DISP S 0.121 0.121 511.201
UNIT 129 119 3 12 4 4 2 6 2
DFIX 1.8 Sb2 F72
DFIX 1.8 Sb2 F62
DFIX 1.8 Sb2 F52
DFIX 1.8 F62 Sb2
DFIX 1.8 Sb2 F22
DFIX 1.8 F52 Sb2
DFIX 1.8 F42 Sb2
DFIX 1.8 Sb2 F32
DANG 2.6 F11 F3A
DANG 2.6 F62 F22
DANG 2.6 F52 F22
DANG 2.6 F22 F62
DANG 2.6 F52 F72
DANG 2.6 F62 F52
DANG 2.6 F62 F32
DANG 2.6 F72 F32
DANG 2.6 F32 F62
EADP C51 C1s
EADP F42 F62 F52 F32 F72 F22

L.S. 10
PLAN  20
SIZE 0.15 0.1 0.1
TEMP -173.15
LIST 6
fmap 2
acta
SHEL 100 0.82
OMIT -1 -1 9
OMIT -4 3 4
OMIT 1 0 9
OMIT 3 -1 1
OMIT 0 -2 4
OMIT -5 -3 3
OMIT 4 1 8
OMIT 4 1 9
OMIT 2 0 11
OMIT 4 4 0
OMIT 5 2 5
OMIT 4 1 7
OMIT 0 -3 6
OMIT 0 -2 6
OMIT 2 -1 2
OMIT 4 2 5
OMIT -1 0 6
OMIT 1 -7 3
OMIT 0 0 5
OMIT -5 0 4
OMIT 2 -5 7
OMIT 1 6 3
OMIT 2 2 10
OMIT -4 3 3
OMIT 3 5 13
OMIT 1 -4 3
OMIT 2 -1 1
OMIT 3 1 5
OMIT 4 5 11
OMIT 1 -7 6
OMIT 5 -5 2
OMIT 4 -1 3
OMIT 4 3 12
REM <olex2.extras>
REM <HklSrc "%.\\merged_a.hkl">
REM </olex2.extras>

WGHT    0.077000   55.338196
FVAR       0.28648   0.64387
PD2   6    0.628279    0.485040    0.218586    11.00000    0.01151    0.01201 =
         0.01455    0.00142   -0.00059    0.00179
PD1   6    0.678854    0.315438    0.281353    11.00000    0.01313    0.01276 =
         0.01526    0.00217    0.00018    0.00222
RU1   7    0.847396    0.444924    0.220265    11.00000    0.01056    0.01331 =
         0.01629    0.00071   -0.00161    0.00073
S2    8    0.735334    0.458729    0.134159    11.00000    0.01470    0.01402 =
         0.01446    0.00111   -0.00033    0.00173
S3    8    0.791976    0.252534    0.210126    11.00000    0.01515    0.01428 =
         0.01742    0.00113    0.00018    0.00288
S1    8    0.601222    0.462245    0.322465    11.00000    0.01912    0.01733 =
         0.01550    0.00079    0.00169    0.00466
P2    5    0.499508    0.584877    0.187140    11.00000    0.01178    0.01292 =
         0.01457    0.00083   -0.00064    0.00125
P1    5    0.575708    0.157305    0.316519    11.00000    0.01547    0.01446 =
         0.01810    0.00403   -0.00012    0.00204
C12   1    0.424100    0.641153    0.250425    11.00000    0.01911    0.01634 =
         0.01603    0.00527    0.00103    0.00391
C132  1    0.393058    0.506720    0.131140    11.00000    0.01497    0.01577 =
         0.01440   -0.00159   -0.00390    0.00289
C14   1    0.679768    0.331351    0.088194    11.00000    0.02327    0.01636 =
         0.01277   -0.00077   -0.00043    0.00294
C64   1    0.755664    0.273369    0.059830    11.00000    0.02032    0.02129 =
         0.01623   -0.00215   -0.00147    0.00289
AFIX  43
H64   2    0.835160    0.296996    0.068437    11.00000   -1.20000
AFIX   0
C22   1    0.490857    0.706792    0.297006    11.00000    0.01528    0.01996 =
         0.01886    0.00102   -0.00441    0.00149
AFIX  43
H22   2    0.571460    0.717974    0.295720    11.00000   -1.20000
AFIX   0
C182  1    0.318428    0.411180    0.147941    11.00000    0.01831    0.01928 =
         0.02375    0.00374    0.00020    0.00111
AFIX  43
H182  2    0.317692    0.393806    0.189779    11.00000   -1.20000
AFIX   0
C32   1    0.440466    0.756923    0.346084    11.00000    0.02819    0.01909 =
         0.01802    0.00066    0.00020    0.00658
AFIX  43
H32   2    0.487172    0.803170    0.377571    11.00000   -1.20000
AFIX   0
C26   1    1.010984    0.455090    0.269675    11.00000    0.01059    0.02526 =
         0.03197    0.00424   -0.01140   -0.00152
AFIX  43
H26   2    1.043924    0.395354    0.281504    11.00000   -1.20000
AFIX   0
C71   1    0.649989    0.044096    0.327546    11.00000    0.01610    0.01579 =
         0.02590    0.00641   -0.00010    0.00271
C65   1    0.913460    0.180105    0.304665    11.00000    0.02013    0.01874 =
         0.02877    0.00022   -0.00136    0.00103
AFIX  43
H65   2    0.871251    0.216545    0.333322    11.00000   -1.20000
AFIX   0
C161  1    0.293645   -0.003295    0.172107    11.00000    0.02032    0.02712 =
         0.03223   -0.00930    0.00139    0.01304
AFIX  43
H161  2    0.235282   -0.036224    0.142293    11.00000   -1.20000
AFIX   0
C72   1    0.563269    0.711435    0.151709    11.00000    0.01698    0.01313 =
         0.01566    0.00051   -0.00162    0.00252
C11   1    0.509900    0.181004    0.389619    11.00000    0.02701    0.01952 =
         0.02003    0.00727    0.00247    0.00461
C36   1    1.033003    0.493063    0.210305    11.00000    0.00617    0.02437 =
         0.03210   -0.00115   -0.00391    0.00000
AFIX  43
H36   2    1.079720    0.458784    0.183314    11.00000   -1.20000
AFIX   0
C82   1    0.507219    0.800015    0.150708    11.00000    0.02176    0.01766 =
         0.01616   -0.00266   -0.00155    0.00559
AFIX  43
H82   2    0.432735    0.792650    0.166182    11.00000   -1.20000
AFIX   0
C24   1    0.563468    0.298185    0.074443    11.00000    0.02326    0.02111 =
         0.01778   -0.00046   -0.00127    0.00457
AFIX  43
H24   2    0.511247    0.338486    0.093062    11.00000   -1.20000
AFIX   0
C34   1    0.525044    0.206284    0.033540    11.00000    0.02208    0.02712 =
         0.02326    0.00104   -0.00448    0.00079
AFIX  43
H34   2    0.445714    0.183495    0.024170    11.00000   -1.20000
AFIX   0
C141  1    0.448028    0.146679    0.206908    11.00000    0.02246    0.01661 =
         0.02313   -0.00102    0.00312    0.00413
AFIX  43
H141  2    0.495398    0.216470    0.200682    11.00000   -1.20000
AFIX   0
C62   1    0.306361    0.624699    0.253123    11.00000    0.01223    0.02320 =
         0.02487   -0.00061   -0.00031   -0.00020
AFIX  43
H62   2    0.259804    0.579941    0.221060    11.00000   -1.20000
AFIX   0
C13   1    0.458574    0.428352    0.343339    11.00000    0.02571    0.02792 =
         0.02402    0.00660    0.00360    0.00945
C42   1    0.325921    0.740305    0.349233    11.00000    0.03244    0.01913 =
         0.02427    0.00248    0.00957    0.00555
AFIX  43
H42   2    0.292440    0.773921    0.383099    11.00000   -1.20000
AFIX   0
C81   1    0.681168    0.015776    0.384137    11.00000    0.02807    0.02943 =
         0.02364    0.00743    0.00118    0.00476
AFIX  43
H81   2    0.656634    0.050469    0.420631    11.00000   -1.20000
AFIX   0
C142  1    0.392979    0.530569    0.069506    11.00000    0.03149    0.01835 =
         0.02272    0.00437    0.00228    0.00095
AFIX  43
H142  2    0.441275    0.595809    0.057246    11.00000   -1.20000
AFIX   0
C16   1    0.943253    0.501469    0.311375    11.00000    0.01979    0.02382 =
         0.02038   -0.00125   -0.00940   -0.00164
C46   1    0.985421    0.582022    0.191218    11.00000    0.01261    0.01728 =
         0.02962    0.00225   -0.00695   -0.00919
C181  1    0.392871   -0.009084    0.267845    11.00000    0.02070    0.01843 =
         0.03416    0.00376    0.00203    0.00744
AFIX  43
H181  2    0.403240   -0.045772    0.303770    11.00000   -1.20000
AFIX   0
C172  1    0.246015    0.341961    0.104687    11.00000    0.02373    0.01815 =
         0.03176   -0.00144   -0.00329    0.00171
AFIX  43
H172  2    0.195029    0.278599    0.117176    11.00000   -1.20000
AFIX   0
C151  1    0.362266    0.096870    0.163109    11.00000    0.02147    0.02644 =
         0.02325   -0.00021   -0.00141    0.00656
AFIX  43
H151  2    0.351702    0.132858    0.126951    11.00000   -1.20000
AFIX   0
C52   1    0.256326    0.673133    0.302272    11.00000    0.01332    0.02861 =
         0.03289   -0.00016   -0.00147   -0.00225
AFIX  43
H52   2    0.175763    0.661095    0.304244    11.00000   -1.20000
AFIX   0
C76   1    0.925627    0.466484    0.376340    11.00000    0.04032    0.03418 =
         0.02019    0.00120   -0.00589   -0.00262
AFIX 137
H76A  2    0.846841    0.466562    0.387527    11.00000   -1.50000
H76B  2    0.977733    0.518883    0.405228    11.00000   -1.50000
H76C  2    0.940898    0.391364    0.378310    11.00000   -1.50000
AFIX   0
C15   1    0.895876    0.185819    0.241844    11.00000    0.01382    0.01601 =
         0.03108    0.00448   -0.00015    0.00399
C63   1    0.425710    0.474180    0.399519    11.00000    0.03892    0.02811 =
         0.03284   -0.00740    0.00478    0.00372
AFIX  43
H63   2    0.480936    0.524096    0.425472    11.00000   -1.20000
AFIX   0
C131  1    0.463335    0.093586    0.259319    11.00000    0.01345    0.02194 =
         0.02158    0.00121    0.00068    0.00616
C54   1    0.715721    0.182047    0.019418    11.00000    0.03384    0.01971 =
         0.02619    0.00031   -0.00189    0.00972
AFIX  43
H54   2    0.768082    0.142394    0.000385    11.00000   -1.20000
AFIX   0
C33   1    0.262681    0.334214    0.324462    11.00000    0.02290    0.02355 =
         0.03663    0.00839   -0.01001   -0.00058
AFIX  43
H33   2    0.205967    0.286176    0.298499    11.00000   -1.20000
AFIX   0
C112  1    0.724376    0.824022    0.104902    11.00000    0.02406    0.02251 =
         0.03231    0.00685    0.01019    0.00267
AFIX  43
H112  2    0.798546    0.832188    0.088942    11.00000   -1.20000
AFIX   0
C92   1    0.558489    0.898841    0.127459    11.00000    0.02812    0.01592 =
         0.02010    0.00175   -0.00212    0.00453
AFIX  43
H92   2    0.518965    0.958511    0.126754    11.00000   -1.20000
AFIX   0
C23   1    0.373150    0.356415    0.306066    11.00000    0.02650    0.02781 =
         0.02879    0.00528   -0.00047    0.00573
AFIX  43
H23   2    0.392196    0.322945    0.267824    11.00000   -1.20000
AFIX   0
C86   1    1.004502    0.628768    0.129419    11.00000    0.02598    0.03364 =
         0.02776    0.00820   -0.00531   -0.00718
AFIX  13
H86   2    0.930532    0.643209    0.113465    11.00000   -1.20000
AFIX   0
C122  1    0.672517    0.722922    0.128307    11.00000    0.02223    0.01862 =
         0.03042    0.00407    0.00666    0.00186
AFIX  43
H122  2    0.711649    0.662868    0.128174    11.00000   -1.20000
AFIX   0
C162  1    0.247389    0.364263    0.043877    11.00000    0.03662    0.02424 =
         0.03485   -0.00348   -0.01734   -0.00331
AFIX  43
H162  2    0.198218    0.316222    0.014072    11.00000   -1.20000
AFIX   0
C171  1    0.308671   -0.057374    0.224632    11.00000    0.01792    0.01479 =
         0.03831   -0.00535   -0.00095    0.00032
AFIX  43
H171  2    0.261091   -0.127182    0.230603    11.00000   -1.20000
AFIX   0
C21   1    0.579934    0.244581    0.436883    11.00000    0.02683    0.03123 =
         0.02731    0.00417    0.00667   -0.00323
AFIX  43
H21   2    0.658308    0.271313    0.430067    11.00000   -1.20000
AFIX   0
C25   1    0.956031    0.132252    0.199703    11.00000    0.03046    0.03045 =
         0.03776    0.00120    0.00749    0.01012
AFIX  43
H25   2    0.943259    0.135207    0.156654    11.00000   -1.20000
AFIX   0
C44   1    0.599718    0.146313    0.005745    11.00000    0.03868    0.02161 =
         0.01812   -0.00260   -0.00381    0.00442
AFIX  43
H44   2    0.572354    0.082378   -0.021963    11.00000   -1.20000
AFIX   0
C35   1    1.035375    0.074001    0.220741    11.00000    0.03019    0.03835 =
         0.07739   -0.00180    0.00873    0.01755
AFIX  43
H35   2    1.077508    0.037729    0.191962    11.00000   -1.20000
AFIX   0
C121  1    0.684899   -0.011064    0.273375    11.00000    0.02761    0.02202 =
         0.02483    0.00067   -0.00474    0.00186
AFIX  43
H121  2    0.663509    0.006928    0.233709    11.00000   -1.20000
AFIX   0
C111  1    0.749034   -0.089650    0.278737    11.00000    0.02251    0.01849 =
         0.03830   -0.00338   -0.00559    0.00126
AFIX  43
H111  2    0.770729   -0.127357    0.242441    11.00000   -1.20000
AFIX   0
C102  1    0.667420    0.910719    0.105223    11.00000    0.03017    0.01693 =
         0.02509    0.00416   -0.00078   -0.00078
AFIX  43
H102  2    0.702985    0.979184    0.090105    11.00000   -1.20000
AFIX   0
C55   1    0.991162    0.122391    0.325878    11.00000    0.02499    0.02035 =
         0.05413    0.00948   -0.01704   -0.00100
AFIX  43
H55   2    1.003072    0.118675    0.368932    11.00000   -1.20000
AFIX   0
C56   1    0.912943    0.628710    0.233010    11.00000    0.02048    0.01618 =
         0.03490    0.00167   -0.00844   -0.00233
AFIX  43
H56   2    0.880205    0.688626    0.221261    11.00000   -1.20000
AFIX   0
C91   1    0.747755   -0.062551    0.388459    11.00000    0.03379    0.02998 =
         0.03473    0.01116   -0.00736    0.00576
AFIX  43
H91   2    0.769826   -0.080564    0.427997    11.00000   -1.20000
AFIX   0
C61   1    0.395662    0.144257    0.400055    11.00000    0.01954    0.05211 =
         0.02629    0.01074   -0.00441    0.00093
AFIX  43
H61   2    0.347073    0.100189    0.368551    11.00000   -1.20000
AFIX   0
C152  1    0.322322    0.458983    0.026042    11.00000    0.03975    0.03444 =
         0.02005    0.00254   -0.01042   -0.00084
AFIX  43
H152  2    0.324600    0.474115   -0.016166    11.00000   -1.20000
AFIX   0
C66   1    0.889168    0.587752    0.291108    11.00000    0.01984    0.01765 =
         0.02797   -0.00812   -0.00341    0.00006
AFIX  43
H66   2    0.837350    0.617089    0.316986    11.00000   -1.20000
AFIX   0
C101  1    0.783239   -0.115801    0.335593    11.00000    0.02141    0.02180 =
         0.05280    0.00438   -0.00308    0.00464
AFIX  43
H101  2    0.830126   -0.169120    0.338704    11.00000   -1.20000
AFIX   0
C43   1    0.232772    0.380249    0.379739    11.00000    0.02866    0.03779 =
         0.04949    0.01494    0.01238    0.01119
AFIX  43
H43   2    0.155799    0.365333    0.391755    11.00000   -1.20000
AFIX   0
C51   1    0.352305    0.171646    0.456259    11.00000    0.04235    0.06064 =
         0.03001    0.02452    0.00660    0.01681
AFIX  43
H51   2    0.273366    0.147617    0.462699    11.00000   -1.20000
AFIX   0
C31   1    0.536446    0.268562    0.492844    11.00000    0.04392    0.03875 =
         0.02605    0.00004    0.00217    0.00606
AFIX  43
H31   2    0.585136    0.309883    0.525162    11.00000   -1.20000
AFIX   0
C45   1    1.053004    0.068722    0.282745    11.00000    0.02910    0.02856 =
         0.06583    0.00436   -0.00853    0.01429
AFIX  43
H45   2    1.107228    0.028658    0.296783    11.00000   -1.20000
AFIX   0
C96   1    1.089912    0.740711    0.138733    11.00000    0.03382    0.03548 =
         0.03924    0.01364    0.00038   -0.00900
AFIX 137
H96A  2    1.057112    0.793773    0.165130    11.00000   -1.50000
H96B  2    1.106612    0.770263    0.098585    11.00000   -1.50000
H96C  2    1.160417    0.729402    0.158417    11.00000   -1.50000
AFIX   0
C53   1    0.315972    0.448559    0.417708    11.00000    0.04510    0.04186 =
         0.03873   -0.00518    0.01545    0.00713
AFIX  43
H53   2    0.296569    0.478003    0.456894    11.00000   -1.20000
AFIX   0
C106  1    1.048447    0.552056    0.080976    11.00000    0.05819    0.05023 =
         0.02799    0.00277    0.00515   -0.01585
AFIX 137
H10A  2    1.123588    0.541248    0.094501    11.00000   -1.50000
H10B  2    1.054481    0.585921    0.041510    11.00000   -1.50000
H10C  2    0.995446    0.479816    0.075858    11.00000   -1.50000
AFIX   0
C41   1    0.420710    0.232561    0.502704    11.00000    0.03659    0.05070 =
         0.02638    0.00673    0.01106    0.01088
AFIX  43
H41   2    0.389983    0.250308    0.541332    11.00000   -1.20000
AFIX   0

SB1   9    1.000000    0.000000    0.000000    10.50000    0.02007    0.02406 =
         0.02794    0.00576    0.00659    0.00447
PART 1
F11   4    1.158230    0.043974    0.015531    21.00000    0.02558    0.04266 =
         0.05643    0.00231    0.00513    0.00528
F31   4    0.983017    0.140799    0.032277    21.00000    0.04453    0.03106 =
         0.09128   -0.01602   -0.01078    0.02032
F21   4    0.986829   -0.051251    0.078420    21.00000    0.05478    0.07636 =
         0.03876    0.02145    0.00329   -0.01047
PART 0
PART 2
F2A   4    0.903988    0.028074    0.061403   -21.00000    0.05685    0.06131 =
         0.05445    0.01149    0.03508    0.00143
F1A   4    1.124267    0.028060    0.055658   -21.00000    0.04684    0.04781 =
         0.04613    0.00446   -0.02793    0.00137
F3A   4    1.027909    0.152257   -0.017326   -21.00000    0.03283    0.01968 =
         0.07921    0.01500    0.01162   -0.00370

PART 0
PART 1
SB2   9    0.042668    0.807472    0.466365    10.50000    0.04449    0.05248 =
         0.03618   -0.01456   -0.00384    0.00560
F52   4    0.105160    0.689662    0.437932    10.50000    0.10001    0.11606 =
         0.14340   -0.00309    0.03383    0.03233
F22   4    0.049903    0.761547    0.543889    10.50000    0.10001    0.11606 =
         0.14340   -0.00309    0.03383    0.03233
F32   4   -0.015744    0.923272    0.500114    10.50000    0.10001    0.11606 =
         0.14340   -0.00309    0.03383    0.03233
F62   4    0.187079    0.886967    0.478090    10.50000    0.10001    0.11606 =
         0.14340   -0.00309    0.03383    0.03233
F72   4   -0.100224    0.734201    0.450477    10.50000    0.10001    0.11606 =
         0.14340   -0.00309    0.03383    0.03233
F42   4    0.049405    0.874223    0.395357    10.50000    0.10001    0.11606 =
         0.14340   -0.00309    0.03383    0.03233

PART 0
PART 2
CL1S  3    0.145742    0.781368    0.504759    10.50000    0.05885    0.15751 =
         0.04019    0.00687   -0.01499    0.04233
AFIX   6
CL3S  3    0.066093    0.837644    0.386343    10.50000    0.05635    0.14398 =
         0.04654    0.02341    0.00830    0.06223
CL2S  3   -0.095715    0.746499    0.477669    10.50000    0.04910    0.07709 =
         0.08824    0.02497    0.01965    0.02250
AFIX   0
C1S   1   10.038520   10.830040   10.466160    10.50000    0.04235    0.06064 =
         0.03001    0.02452    0.00660    0.01681
AFIX  13
H1S   2    0.038202    0.907224    0.484511    10.50000   -1.20000
AFIX   0
HKLF 4

REM  am230v-bis_1__a.res in P-1
REM R1 =  0.0540 for   11699 Fo > 4sig(Fo)  and  0.0541 for all   11759 data
REM    773 parameters refined using     17 restraints

END

WGHT      0.0001     36.8753

REM Highest difference peak  2.046,  deepest hole -1.669,  1-sigma level  0.168
Q1    1   0.0484  0.7534  0.4863  11.00000  0.05    2.05
Q2    1   0.3936  0.4227  0.4406  11.00000  0.05    1.30
Q3    1   0.0219  0.9411  0.4159  11.00000  0.05    1.10
Q4    1   0.0282  0.6991  0.5220  11.00000  0.05    1.08
Q5    1   0.1942  0.5188  0.4244  11.00000  0.05    1.03
Q6    1   0.0597  0.7338  0.3971  11.00000  0.05    1.03
Q7    1   0.1203  0.6688  0.4512  11.00000  0.05    0.98
Q8    1  -0.0774  0.6749  0.4961  11.00000  0.05    0.94
Q9    1   0.0985  0.8032  0.5571  11.00000  0.05    0.85
Q10   1   0.1647  0.4444  0.0047  11.00000  0.05    0.81
Q11   1  -0.0542  0.8907  0.5229  11.00000  0.05    0.79
Q12   1   0.3560  0.1251  0.4645  11.00000  0.05    0.74
Q13   1  -0.0006  0.9600  0.4549  11.00000  0.05    0.71
Q14   1   0.3031  0.4750  0.5112  11.00000  0.05    0.67
Q15   1   1.1479  0.5646  0.1841  11.00000  0.05    0.63
Q16   1   0.8839  0.6966  0.1245  11.00000  0.05    0.63
Q17   1   0.4186  0.0847  0.3785  11.00000  0.05    0.61
Q18   1   0.7794  0.5823  0.2280  11.00000  0.05    0.59
Q19   1  -0.0281  0.8081  0.4630  11.00000  0.05    0.59
Q20   1   1.2201  0.5820  0.0304  11.00000  0.05    0.59
;
_shelx_res_checksum              60933
_olex2_exptl_crystal_mounting_method '0.3mm Cryoloop'
_olex2_submission_special_instructions 'No special instructions were received'
_oxdiff_exptl_absorpt_empirical_details 
;
Empirical correction (ABSPACK) includes:
- Absorption correction using spherical harmonics
- Frame scaling
;
_oxdiff_exptl_absorpt_empirical_full_max 1.672
_oxdiff_exptl_absorpt_empirical_full_min 0.744
